# Supplementary material for: Linking individual differences in satisfaction with each of Maslow's needs to the Big Five personality traits and Panksepp's primary emotional systems
Source: Heliyon. 2020 Jul 23;6(7):e04325. doi: 10.1016/j.heliyon.2020.e04325 (PMC7387820; doi:10.1016/j.heliyon.2020.e04325)
Supplement: Maslow.sav [file mmc2.zip]

Archive with 1 entries (1 files):
- Maslow.sav
